# Supplementary material for: The Saprophytic Lifestyle of Listeria monocytogenes and Entry Into the Food-Processing Environment
Source: Front Microbiol. 2022 Mar 8;13:789801. doi: 10.3389/fmicb.2022.789801 (PMC8957868; doi:10.3389/fmicb.2022.789801)
Supplement: Supplementary Table S1 — Percentage of antibiotic tolerance or resistance of Listeria monocytogenes mentioned in literature in regards to sample type and geographic origin. [file Table_1.xlsx]

## Sheet: Table_2
Percentage of Antibiotic resistance of Listeria monocytogenes mentioned in literature in regards to sample type and geographic origin
Sample	AMR (%)		Lincosamid		Aminoglycosides					ß-lactam										Cephalosporines							Fluoroquinolones												Isolates (n)	Country
		TET	CLI	LIN	STR	GEN	AMI	KAN	NEO	OXA	AMP	PEN	AMC	CEM	FOX	CLO	PIP	CHL	ERY	CTX	CAZ	CEP	CEF	RIF	VAN	TEI	CIP	FLU	MOX	PEF	SXT	NAL	DAP	IMI	TOB	BAC	NIT	LIZ
Food, environment, clinical	3.1	x	x		x																																		524	Switzerland
Food, clinical	52.5 / 56.9		x							x																													137	Brazil
Food, clinical	16.7	x																					x																120	China
Food, clinical	100	x			x						x			x				x			x																		50	Egypt
Pork, slaughter environment, clinical	100		x							x				x						x	x		x				x		x				x				x		26	Brazil
Beef chain	< 5	x	x			x				x	x	x												x	x								x						73	Ireland
RTE-food	9.5										x																												105	Poland
RTE-food	10	x					x				x								x			x			x		x				x								109	Spain
RTE-food	33.8	x	x		x	x		x			x							x	x			x		x	x		x												80	China
RTE-food	53	x	x		x			x				x	x					x	x						x														32	Malaysia
RTE-food	94.7												x						x		x													x					38	Nigeria
RTE-food	87.5	x										x						x														x							24	Ethiopia
RTE-food , processing environment	100		x												x										x		x					x							36	Canada
meat products and processing	100	x	x							x																													206	Spain
food related environments	100	x			x									x	x					x																			14	USA
Meat products	56.6/ 10/ 6.7 / 5	x					x		x										x																				59	Jordan
Chilled pork	80.8	x			x	x	x											x	x	x				x							x				x				26	China
Fish	100	x	x		x	x		x				x	x					x	x					x							x								104	India, Egypt, Yemen
Sheep and goat milk	100	x	x	x						x						x		x		x		x						x		x	x					x			3	Egypt
Bovine raw milk	100	x								x	x	x	x				x	x			x		x	x		x						x						x	5	India
Seafood and humans	100										x	x								x																			19	Iran
Wildlife and water samples	100	x																	x																				10	Malaysia
Soil, water and vegetables	100				x	x				x	x		x			x			x	x							x												64	Nigeria
Soil, water	100									x	x	x							x												x								7	Bangladesh
Abbreviations: amikacin (ami), amoxicillin-clavulanic acid (amc), ampicillin (amp), bacitracin (bac), cefepime (cem), cefotaxime (ctx), cefoxitin (fox), ceftazidime (caz), ceftriaxone (cro), cephalothin (cep), chloramphenicol (chl), ciprofloxacin (cip), clindamycin (cli), cloxacillin (clo), daptomycin (dap), erythromycin (ery), flumeqine (flu), gentamicin (gen), imipenem (imi), kanamycin (kan), l…
